# Supplementary material for: Walking on the Edge: Brain Connectivity Changes in Response to Virtual Height Challenges
Source: Eur J Neurosci. 2025 May 1;61(9):e70131. doi: 10.1111/ejn.70131 (PMC12044403; doi:10.1111/ejn.70131)
Supplement: Supplementary file 1 — Data S1 Supporting information [file EJN-61-0-s001.zip]

Archive with 4 entries (4 files):
- analisar_conectividade.m
- calculateGlobalEfficiency.m
- centralidade.m
- graphallshortestpaths.m
