# Supplementary material for: Walking on the Edge: Brain Connectivity Changes in Response to Virtual Height Challenges
Source: Eur J Neurosci. 2025 May 1;61(9):e70131. doi: 10.1111/ejn.70131 (PMC12044403; doi:10.1111/ejn.70131)
Supplement: Supplementary file 1 — Data S1 Supporting information [file EJN-61-0-s001.zip › analisar_conectividade.m]

function [W, Ci, Q] = analisar_conectividade(dados, fs, filt_band)

% 1. Modularidade da Rede (Q)
% Definição: Mede o grau de separação da rede em módulos bem definidos. Quanto maior o valor de Q, mais organizadas estão as comunidades funcionais no cérebro.
%
% 2. Número de Comunidades (C)
% Definição: Mede quantas comunidades distintas foram identificadas pelo algoritmo de detecção de comunidades.
%
% 3. Força da Conectividade Média (W)
% Definição: Média dos pesos das conexões na matriz de conectividade.

% Filtragem dos dados
dados_filt = bandpass(dados, filt_band, fs);
% dados_filt = dados;

% Matriz de conectividade baseada em coerência
num_canais = size(dados_filt,2);
conexoes = zeros(num_canais,num_canais);

for i = 1:num_canais
    for j = i+1:num_canais
        [cxy, f] = mscohere(dados_filt(:,i), dados_filt(:,j), [], [], [], fs);
        % Média da coerência na banda de interesse
        faixa_f = (f >= filt_band(1) & f <= filt_band(2));
        conexoes(i,j) = mean(cxy(faixa_f));
        conexoes(j,i) = conexoes(i,j); % Matriz simétrica
    end
end

% Normalização e binarização da matriz de adjacência
threshold = prctile(conexoes(:), 75); % Limiar: percentil 75 das conexões
W = conexoes .* (conexoes > threshold);

% Algoritmo de detecção de comunidade (Louvain)
[Ci, Q] = community_louvain(W, [], [], 'modularity');

% % Visualização da rede com clusters
% figure;
% imagesc(W); colormap(jet); colorbar;
% title('Matriz de Conectividade');
% 
% % Exibir módulos identificados
% figure;
% scatter3(1:num_canais, Ci, W(1:num_canais), 50, Ci, 'filled');
% title('Clusters da Rede');
% xlabel('Canais'); ylabel('Comunidades'); zlabel('Peso Conexões');
% grid on;
end
