# Supplementary material for: Walking on the Edge: Brain Connectivity Changes in Response to Virtual Height Challenges
Source: Eur J Neurosci. 2025 May 1;61(9):e70131. doi: 10.1111/ejn.70131 (PMC12044403; doi:10.1111/ejn.70131)
Supplement: Supplementary file 1 — Data S1 Supporting information [file EJN-61-0-s001.zip › calculateGlobalEfficiency.m]

function globalEfficiency = calculateGlobalEfficiency(eegData, freqRange, Fs)

% A eficiência global é uma métrica comum na teoria dos grafos e redes complexas que mede a eficácia com que a informação é trocada na rede. 
% No contexto de EEG, isso geralmente envolve a construção de uma matriz de adjacência representando as conexões entre diferentes canais EEG (nós), 
% baseada em alguma medida de conectividade, como a coerência ou correlação.

% Entrada de Dados
% Receber os dados de EEG como uma matriz onde as colunas representam canais e as linhas representam pontos de tempo.
% Opcionalmente, receber um vetor com as frequências de interesse para filtragem.
% Pré-processamento
% Filtrar os dados de EEG nas frequências de interesse, se fornecidas.
% Cálculo da Matriz de Conectividade
% Calcular a matriz de conectividade entre todos os pares de canais EEG. Isso pode ser feito através de métodos como a correlação de Pearson ou a coerência espectral.
% Cálculo da Eficiência Global
% Converter a matriz de conectividade em uma matriz de distâncias, onde as distâncias são inversamente proporcionais às conexões.
% Usar a matriz de distâncias para calcular a eficiência global, considerando a média do inverso das distâncias mais curtas entre todos os pares de nós.

% Saída
% Retornar o valor da eficiência global.

% Os valores da eficiência global entre 0 e 1 representam o grau de conectividade eficiente da rede:
% 
% Valores Baixos (próximos de 0):
% Indicam uma rede pouco conectada, onde a troca de informações é ineficiente.
% Em dados de EEG, isso pode refletir uma baixa conectividade funcional entre diferentes regiões cerebrais.
%
% Valores Altos (próximos de 1):
% Indicam uma rede altamente conectada, onde a troca de informações é eficiente.
% Em dados de EEG, isso pode refletir uma alta conectividade funcional entre diferentes regiões cerebrais.


    % Verificar se o intervalo de frequência foi fornecido e aplicar filtro
    if nargin > 1 && ~isempty(freqRange)
        % Aplicar um filtro de banda (assumindo uso da função bandpass disponível)
        eegData = bandpass(eegData, freqRange, Fs); % Fs é a frequência de amostragem
%         [bb,aa] = butter(4,freqRange/(Fs/2),'bandpass');
%         eegData = filtfilt(bb,aa,eegData);
    end

    % Número de canais
    numChannels = size(eegData, 2);

    % Calcular a matriz de conectividade (usando correlação de Pearson como exemplo)
    connectivityMatrix = abs(corr(eegData));

    % Converter conexões em distâncias
    distanceMatrix = 1 ./ connectivityMatrix;
    distanceMatrix(isinf(distanceMatrix)) = 0; % Tratar divisões por zero
    
    % Calcular a eficiência global
    L = graphallshortestpaths(sparse(distanceMatrix)); % Calcula os caminhos mais curtos
    globalEfficiency = mean2(1 ./ L(L ~= 0)); % Calcula a eficiência global excluindo distâncias zero

    % Retornar a eficiência global
    return
end
