# Supplementary material for: Walking on the Edge: Brain Connectivity Changes in Response to Virtual Height Challenges
Source: Eur J Neurosci. 2025 May 1;61(9):e70131. doi: 10.1111/ejn.70131 (PMC12044403; doi:10.1111/ejn.70131)
Supplement: Supplementary file 1 — Data S1 Supporting information [file EJN-61-0-s001.zip › centralidade.m]

function [degree_centrality,betweenness_centrality,closeness_centrality,eigenvector_centrality] = ...
    centralidade(data,channels_of_interest)

% 1. degree_centrality
% Agora representa a soma das correlações absolutas de um canal com todos os outros.
% Valores altos: O canal apresenta alta correlação linear com outros canais, podendo indicar integração global da rede.
% Valores baixos: Indica que o canal está pouco correlacionado com o resto da rede, o que pode ser interpretado como uma atividade mais independente.
% 2. betweenness_centrality
% Mede a importância do canal como intermediário na transferência de informação, mesmo usando Pearson.
% Pode destacar canais que atuam como "hubs" de integração entre regiões funcionalmente distintas.
% 3. closeness_centrality
% A interpretação permanece a mesma, mas o cálculo de distância será baseado em 1−∣r∣ (distância inversa da correlação).
% 4. eigenvector_centrality
% Dá maior peso aos canais que estão conectados a outros canais fortemente correlacionados.

%% Construção da matriz de conectividade usando correlação de Pearson
correlation_matrix = corrcoef(data');  % Correlação entre os canais
% correlation_matrix = corr(data', 'Type', 'Spearman');  % Correlação entre os canais
correlation_matrix(1:length(channels_of_interest)+1:end) = 0;  % Remover auto-correlação
correlation_matrix = abs(correlation_matrix);  % Usar valor absoluto da correlação

% Manter apenas as 30% conexões mais fortes
n_connections = numel(correlation_matrix) - length(channels_of_interest); % Excluindo autocorrelações
num_to_keep = round(0.3 * n_connections);  % Top 30%

% Obter valores mais fortes
sorted_corr = sort(correlation_matrix(:), 'descend');
threshold_value = sorted_corr(num_to_keep);

% Aplicar limiar baseado no percentil
correlation_matrix_thresh = correlation_matrix;
correlation_matrix_thresh(correlation_matrix_thresh < threshold_value) = 0;

%% Análise de Centralidade e Grau (Usando Pearson)
% 1. Degree Centrality com limiar aplicado
degree_centrality = degrees_und(correlation_matrix_thresh);

% 2. Betweenness Centrality
betweenness_centrality = betweenness_wei(correlation_matrix_thresh);

% 3. Closeness Centrality
distance_matrix = distance_wei(1 - correlation_matrix_thresh);
closeness_centrality = 1 ./ sum(distance_matrix, 2);
closeness_centrality(isinf(closeness_centrality)) = 0;

% 4. Eigenvector Centrality
eigenvector_centrality = eigenvector_centrality_und(correlation_matrix_thresh);
