# Supplementary material for: Walking on the Edge: Brain Connectivity Changes in Response to Virtual Height Challenges
Source: Eur J Neurosci. 2025 May 1;61(9):e70131. doi: 10.1111/ejn.70131 (PMC12044403; doi:10.1111/ejn.70131)
Supplement: Supplementary file 1 — Data S1 Supporting information [file EJN-61-0-s001.zip › graphallshortestpaths.m]

function [D, paths, pred] = graphallshortestpaths(G, varargin)
    % GRAPHALLSHORTESTPATHS Calculate shortest paths between all pairs of nodes in a graph
    %   D = graphallshortestpaths(G) returns a matrix D where D(i,j) is the shortest
    %   distance from node i to node j in the weighted graph G.
    %
    %   [D, paths, pred] = graphallshortestpaths(G, 'Directed', directed) also returns:
    %   - paths: a matrix where paths(i,j) contains the next node on the shortest path
    %     from node i to node j.
    %   - pred: a matrix where pred(i,j) contains the predecessor of node j on the
    %     shortest path from node i.

    % Parse input arguments
    p = inputParser;
    addParameter(p, 'Directed', true, @(x) islogical(x) || isnumeric(x));
    parse(p, varargin{:});
    directed = p.Results.Directed;

    % Number of nodes
    n = size(G, 1);

    % Initialize distance matrix D with adjacency matrix G
    D = G;
    D(D == 0) = inf; % Replace zeros with infinity
    D(1:n+1:end) = 0; % Distance from each node to itself is zero

    % Initialize paths and predecessors
    paths = repmat((1:n)', 1, n);
    pred = repmat((1:n)', 1, n);

    % Floyd-Warshall algorithm
    for k = 1:n
        for i = 1:n
            for j = 1:n
                if D(i, j) > D(i, k) + D(k, j)
                    D(i, j) = D(i, k) + D(k, j);
                    paths(i, j) = paths(i, k);
                    pred(i, j) = k;
                end
            end
        end
    end

    % Handle directed vs undirected graph
    if ~directed
        D = min(D, D');
        paths = min(paths, paths');
        pred = min(pred, pred');
    end
end
